# Supplementary material for: Predicting treatment response and clinicopathological findings in lupus nephritis with urine epidermal growth factor, monocyte chemoattractant protein-1 or their ratios
Source: PLoS One. 2022 Mar 10;17(3):e0263778. doi: 10.1371/journal.pone.0263778 (PMC8912200; doi:10.1371/journal.pone.0263778)
Supplement: S1 File — (XLSX) [file pone.0263778.s002.xlsx]

## Sheet: PLOS
id	Sex	Age	Group	BW	Ht	BMI	SBP	DBP	BUN	Cr	GFR	Uprot	Ucr	UPCR	MCP1	EGF	MCP1_cr	EGF_cr	EGF_MCP1	Hb	Hct	Renal_SLEDAI	SLEDAI	class	G_S	A_C	classV	AI	CI	class345	GFR_fu	Upro_fu	Ucr_fu	UPCR_fu	UArbc_fu	UAwbc_fu	duration_upcr	upcr_response	CR	PR	duration	j	ESRD	visit	sequence	_st	_d	_origin	_t
226	2	31	LN	54	1.58	21.63	130	80	14	0.84	92.6	759	316.07	2.40137	629.87	1157	1.99	3.66	1.84	31.7	10.4	8	12	4	G	A/C	0	16	1	1	92.6	106	25.41	4.17	0-1	2021-02-03	0.197125	-1.77	No	No	1	No change	0	1	1	1	0	20332	0.196721
711	2	35	Normal	59	1.61	22.76	130	80	15	1.01	73.1	23	302.58	0.076013	31.3	1576.9	0.1	5.21	50.38	43	12.6
18	2	37	LN	46	1.58	18.43	140	80	35	2.41	24.8	240	112.39	2.13542	473.13	873.9	4.21	7.78	1.85	27.5	9.1	8	8	4	S	A/C	0	8	4	1	12.2	152	70.61	2.15	0-1	2021-03-05	16.1643	-0.01	No	No	17	Worse	1	1	1	1	0	19457	16.1311
162	2	38	LN	53	1.55	22.06	130	92	12	1.17	59.1	352	56.27	6.25555	444.67	1116	7.9	19.83	2.51	33.9	11	8	8	3		A/C	0	5	3	1	34.4	439	68.04	6.45	Over 100	2021-02-03	1.54415	-0.19	No	No	2	Worse	0	1	1	1	0	20131	1.54098
74	2	44	LN	63.4	1.65	23.29	149	97	12	0.87	81	605	234.28	2.58238	175.52	4960.2	0.75	21.17	28.26	37.9	12.7	8	10	4	G	A/C	0	6	1	1	108	39	36.46	1.07	0-1	0-1	0.788501	1.51	No	PR	1	Improve	0	1	1	1	1	19681	0.786885
7	2	54	LN	64	1.45	30.44	140	90	51	5.08	8.9	296	64.87	6.78	1541.8	1542.8	23.77	23.78	1	24	8	4	12	3		A/C	0	8	6	1	7.3	385	102.24	3.77	2021-05-10	15-20	-0.0985626	0.79	No	No	0	No change	1	1	1	1	0	19427	0.0327869
221	2	23	LN	47	1.63	17.69	120	60	34	3.97	15	415	243.73	1.7027	2844.3	5858.4	11.67	24.04	2.06	28.4	8.8	12	12	3		A/C	1	3	9	1	14.3	415	243.73	1.7	Over 100	2021-03-05	0.0657084	0	No	No	1	No change	1	1	1	1	0	20317	0.0655738
163	2	21	LN	55	1.53	23.5	130	80	34	1.58	21.5	567	84.15	6.73797	715.48	2124.4	8.5	25.25	2.97	33.7	11.3	8	10	6			0				78.6	22	22.63	0.97	2021-02-03	2021-02-03	0.361396	-0.04	No	No	1	No change	0	1	1	1	0	20138	0.360656
170	2	32	LN	50	1.52	21.64	156	94	55	2.54	22.2	118	31.19	3.78326	1894.9	831.2	60.75	26.65	0.44	36.2	11.5	8	8	5			1	0	8	1	21.9	370	93.12	3.97	2021-02-03	0-1	2.62834	-0.19	No	No	3	No change	0	1	1	1	0	20150	2.62295
160	2	31	LN	52	1.6	20.31	120	72	13	1.24	58.4	2508	98.39	25.4904	10227	2872.9	103.94	29.2	0.28	21.5	6.8	4	4	5			1	0	5	1	68.3	1758	83.9	20.95	0-1	2021-03-05	0.657084	4.54	No	No	1	No change	0	1	1	1	0	20116	0.655738
310	2	49	LN	47	1.48	21.46	110	70	10	0.58	108.2	227	158.54	1.43182	80.7	4696.4	0.51	29.62	58.2	37.2	11.7	8	8	2			0	0	0	0	108.2	496	90.78	5.46	2021-05-10	2021-02-03	0.0328542	-4.03	No	No	1	Improve	0	1	1	1	0	20593	0.0327869
813	2	61	Active non LN							1.55	35.8	44	78.65	0.559441	104.33	2442.5	1.33	31.06	23.41	36.2	11.5	0	4
247	2	56	LN	69	1.49	31.08	170	100	68	1.96	27.5	272	66.41	4.09577	2232.2	2311.1	33.61	34.8	1.04	28.6	9.5	12	12	4		A/C	1	10	6	1	30.3	272	66.41	4.1	2021-01-02	2021-05-10	0.394251	0	No	No	1	No change	0	1	1	1	0	20370	0.393443
186	2	44	LN	63	1.66	22.86	156	78	22	1.41	45.2	197	110.1	1.78928	288.87	3864.4	2.62	35.1	13.38	45.4	14.8	4	6	2			0	0	6	0	45.2	197	110.1	1.79	0-1	0-1	0.591376	0	No	No	1	No change	0	1	1	1	0	20208	0.590164
715	2	45	Normal	56	1.53	23.92	100	60	14	0.62	109.7	7	56.69	0.123479	31.3	2137.9	0.55	37.71	68.3	37.5	12.5
702	2	49	Normal	68	1.63	25.59	130	90	11	0.61	108	6	66.82	0.0897935	31.3	2557.1	0.47	38.27	81.7	40.8	12.8
197	1	24	LN	59.4	1.64	22.09	130	70	11	0.9	119.1	112	431.69	0.259445	225.99	17396	0.52	40.3	76.98	42.4	13.9	8	10	5			1	0	0	1	122.6	13	46.66	0.28	2021-05-10	0-1	0.0657084	-0.02	CR	PR	1	No change	0	1	1	1	0	20250	0.0655738
294	2	25	LN	51.9	1.55	21.6	140	100	36	1.37	53.3	451	175.44	2.57068	684.14	7090.5	3.9	40.42	10.36	34.3	11.2	12	14	3		A/C	1	8	3	1	70.5	422	153.73	2.75	0-1	2021-05-10	0.328542	-0.18	No	No	1	Improve	0	1	1	1	0	20542	0.327869
177	2	22	LN	60	1.7	20.76	120	70		0.79	106.3	69	154.38	0.446949	263.58	7029.6	1.71	45.53	26.67	36.8	11.4	12	14	2			0	0	2	0	123.6	56	119.8	0.47	Over 20	2021-03-05	0.427105	-0.02	CR	PR	1	No change	0	1	1	1	0	20181	0.42623
194	2	37	LN	72	1.58	28.84	142	86	10	1.1	64.1	240	93	2.58065	498.41	4344.9	5.36	46.72	8.72	33.2	10.5	12	16	3		A/C	1	4	2	1	69.4	239	96.64	2.47	Too numerous to count	0-1	0.591376	0.11	No	No	1	No change	0	1	1	1	0	20236	0.590164
706	2	37	Normal	76	1.59	30.06	128	80	9	0.59	117.9	34	326.1	0.104262	377.86	16919	1.16	51.88	44.78	40.2	13
272	1	24	LN	37	1.5	16.44	110	60	27	0.88	120.2	21	21.25	0.988235	224.45	1131.5	10.56	53.25	5.04	33.3	10.7	4	8	3		A/C	0	6	3	1	119.7	81	85.67	0.95	2021-02-03	2021-02-03	0.919918	0.04	No	No	1	No change	0	1	1	1	0	20473	0.918033
239	2	27	LN	47	1.57	19.07	136	70	26	1.22	60.7	103	47.33	2.17621	322.31	2635.5	6.81	55.68	8.18	33.7	10.7	4	4	5			1	0	4	1	39.8	42	20.73	2.03	Negative	Negative	0.427105	0.15	No	No	1	Worse	0	1	1	1	0	20360	0.42623
59	2	59	LN	71	1.55	29.55	146	90	47	2.01	26.5	66	37.7	1.75066	183.48	2104	4.87	55.81	11.47	31.4	10.5	8	10	3		A/C	0	8	4	1	30.1	66	35.56	1.86	0-1	15-20	0.197125	-0.11	No	No	1	No change	0	1	1	1	0	19613	0.196721
917	2	22	Remission							0.71	120.9	54	188.52	0.286442	284.67	11065	1.51	58.69	38.87	33.2	10.9	0	2
1	2	31	LN	54.7	1.65	20.09	146	72	16	1.18	61.4	270	39.15	6.897	925.52	2349.5	23.64	60.01	2.54	30.9	10.4	8	12	4	S	A/C	1	9	2	1	70.5	469	170.09	2.76	2021-10-15	2021-03-05	18.1355	4.14	No	PR	19	No change	0	1	1	1	1	19403	18.0984
236	2	23	LN	63	1.57	25.56	130	82		0.83	99.4	167	69.53	2.40184	450.65	4188.6	6.48	60.24	9.29	35.6	12	12	12	3		A	1	5	0	1	71.8	315	193.89	1.62	15-20	Over 20	0.262834	0.78	No	No	1	Worse	0	1	1	1	0	20353	0.262295
291	2	46	LN	75	1.6	29.3	140	70	21	1.23	52.6	56	152.15	0.368058	762.87	9297.3	5.01	61.11	12.19	39.2	13.2	0	0	4	G	A/C	0	6	3	1
57	2	28	LN	78.9	1.58	31.61	140	90	6	0.77	112.7	137	238.78	0.57375	2261.4	14621	9.47	61.23	6.47	41.3	14	8	8	4	G	A	1	6	0	1	82.2	265	66.88	3.96	Over 20	15-20	0.591376	-3.39	No	No	1	Worse	0	1	1	1	0	19585	0.590164
810	1	51	Active non LN							0.79	86.7	12	44.58	0.269179	31.4	2781	0.7	62.38	88.57	35.7	11.4	0	2
75	2	37	LN	53.6	1.59	21.2	109	75	30	1.26	54.4	19	49.57	0.383296	555.41	3095.3	11.2	62.44	5.57	38.5	12.8	4	4	5			1			1	54.4	53	55	0.96	0-1	0-1	0.689938	-0.58	No	No	1	No change	0	1	1	1	0	19689	0.688525
180	2	34	LN	53	1.56	21.78	130	80	19	1.6	41.6	823	261.21	3.15072	7348	16625	28.13	63.65	2.26	30.3	9.3	4	8	4	G	A/C	0	7	2	1
243	2	37	LN	45	1.6	17.58	116	78	11	0.71	108.8	30	217.12	0.138172	86.42	14240	0.4	65.59	164.78	39	12.4	4	6	4	S	A/C	0	7	1	1	114.6	34	366.47	0.09	0-1	0-1	0.328542	0.05	CR	PR	1	No change	0	1	1	1	0	20363	0.327869
237	2	34	LN	58	1.68	20.55	130	90	11	0.75	104.7	724	118.73	6.09787	879.51	8435.1	7.41	71.04	9.59	40.2	12.5	12	16	5			1	0	2	1
106	2	51	LN	46	1.48	21	150	90	19	1.22	51.6	185	41.34	4.47508	399.33	2979.4	9.66	72.07	7.46	29.1	8.7	4	6	3		A/C	1	4	4	1	49.6	126	37.46	3.36	0-1	0-1	0.328542	1.12	No	No	1	No change	0	1	1	1	0	19884	0.327869
709	2	38	Normal	54	1.55	22.48	105	80	12	0.7	110.7	16	200.53	0.0797886	156.22	14601	0.78	72.81	93.46	37.8	12.9
268	2		LN	38.5	1.55	16.02	120	80	30	1.48	48.7	140	49.45	2.83114	1520.1	3666.2	30.74	74.14	2.41	31.5	10.4	4	4	3		A/C	1	8	4	1	58.6	110	66.91	1.64	2021-02-03	0-1	2.23409	1.19	No	No	3	No change	0	1	1	1	0	20447	2.22951
102	2	20	LN	70.7	1.61	27.28	121	85	16	1.31	58.5	1618	190.05	8.51355	12372	14516	65.1	76.38	1.17	35.5	11.4	12	16	3		A	1	9	1	1	58.5	297	201.22	1.48	Over 100	Over 20	0.328542	7.03	No	PR	1	No change	0	1	1	1	1	19863	0.327869
28	2	56	LN	50.8	1.45	24.16	142	60	16	1.28	46.7	481	151.94	3.16572	1050.5	12022	6.91	79.12	11.44	45.2	14.7	4	4	2			0	0	2	0	54.3	352	159.95	2.2	2021-03-05	0-1	1.34702	0.97	No	No	2	No change	0	1	1	1	0	19485	1.34426
920	1	46	Remission							1.14	76.7	32	257.17	0.124431	300.42	20596	1.17	80.09	68.56	43.3	13.8	0	0
45	2	20	LN	49	1.56	20.13	128	80		0.6	131	500	188.71	2.64957	7133.3	15265	37.8	80.89	2.14	24.6	7.9	8	10	3		A/C	1	8	3	1
910	2	27	Remission							0.6	124.9	39	136.85	0.284984	164.8	11233	1.2	82.08	68.16	38.9	12.6	0	0
911	2	43	Remission							0.55	114.9	68	214.91	0.316412	778.58	17889	3.62	83.24	22.98	38.9	12.6	0	0
803	2	35	Active non LN							0.69	112.8	19	171.75	0.110626	75.8	14392	0.44	83.8	189.87	34.1	11	0	2
148	2	45	LN	55	1.65	20.2	130	80	15	0.94	73.3	188	35.47	5.30025	610.51	3006	17.21	84.75	4.92	31.6	10.2	8	12	4	G	A/C	0	12	3	1	73.3	379	44.48	8.52	Over 50	2021-10-15	0.164271	-3.22	No	No	1	No change	0	1	1	1	0	20095	0.163934
275	2	50	LN	58	1.58	23.23	120	80	30	0.93	71.7	77	30.79	2.50081	128.41	2666.5	4.17	86.6	20.77	30.9	10	8	8	3		A/C	0	5	2	1	71.7	266	83.19	3.2	Over 20	2021-03-05	0.62423	-0.7	No	No	1	No change	0	1	1	1	0	20481	0.622951
49	2	36	LN	77.6	1.57	31.48	146	90	23	0.86	86.9	199	48.89	4.07036	500.35	4445.1	10.23	90.92	8.88	24.3	8.1	8	10	5			1	0	3	1	112.5	603	85.72	7.03	2021-05-10	2021-03-05	0.689938	-2.96	No	No	1	Improve	0	1	1	1	0	19556	0.688525
902	2	42	Remission							0.75	98.3	12	138.18	0.0868432	136.14	12747	0.99	92.25	93.63	36.7	11.6	0	0
901	2	67	Remission							0.7	89.7	14	164.69	0.0850082	357.95	15360	2.17	93.27	42.91	34.7	10.9	0	0
919	2	29	Remission							0.57	125.3	63	194.52	0.323874	40	19285	0.21	99.14	482.13	41.4	12.9	0	2
903	1	57	Remission							0.73	91.4	35	137.69	0.254194	2067.1	13763	15.01	99.96	6.66	38.5	11.9	0	0
358	2	28	LN	60	1.65	22.04	168	110	14	0.86	92.6	1046	79.55	13.149	1806.3	8304.2	22.71	104.39	4.6	26.7	8.4	12	14	4	G	A/C	1	5	3	1	104.2	972	135.53	7.17	>20	2021-05-10	1.1499	5.98	No	No	2	Improve	0	1	1	1	0	20789	1.14754
203	2	25	LN	66	1.57	26.78	110	65		0.58	124.1	32	154.44	0.2072	635.62	17287.6	4.12	111.94	27.2	36.3	12	4	4	3		A/C	1	3	3	1	126	37	90.53	0.41	0-1	0-1	0.657084	-0.2	CR	PR	1	No change	0	1	1	1	0	20264	0.655738
276	2	21	LN	38	1.54	16.02	110	70		0.69	124.4	71	85.83	0.827217	951.48	9654	11.09	112.48	10.15	37.1	11.4	4	8	4	G	A/C	0	10	3	1	117.7	25	22.27	1.12	0-1	0-1	0.164271	-0.29	No	No	1	No change	0	1	1	1	0	20481	0.163934
154	2	23	LN	85	1.61	32.79	130	70		1.42	98.22	176	82.15	2.14242	1026.7	9638.2	12.5	117.32	9.39	44.7	15.3	8	8	2			0	0	2	0
165	2	25	LN	84	1.6	32.81	128	70	31	1.13	67.5	86	92.09	0.933869	876.72	11244	9.52	122.1	12.83	36.3	11.6	12	12	4	G	A/C	0	7	6	1
139	2	22	LN	71.6	1.62	27.28	110	60	29	0.92	87.8	652	105.27	6.1936	1221.9	12946	11.61	122.98	10.59	34.4	11.3	8	10	3		A/C	1	11	1	1	95.2	103	86.01	1.2	2021-10-15	15-20	1.11704	4.99	No	PR	2	No change	0	1	1	1	1	20039	1.11475
904	2	57	Remission							0.6	101.2	57	343.5	0.165939	1210.7	43871	3.52	127.72	36.24	41.5	13.1	0	0
281	2	47	LN	53	1.75	17.31	130	80		0.57	110.4	50	108.75	0.45977	1267.1	13959	11.65	128.36	11.02	26.5	12.4	8	8	3		A/C	0	2	3	1	108.5	15	40.81	0.37	0-1	2021-05-10	1.08419	0.09	CR	PR	2	No change	0	1	1	1	0	20503	1.08197
918	2	43	Remission							0.72	102.6	8	51.98	0.153905	94.79	6897.2	1.82	132.69	72.76	39.6	13.1	0	0
343	2	28	LN	60	1.65	22.04	116	60		0.56	127.8	60	38.42	1.56169	148.4	5189.7	3.86	135.08	34.97	31.2	9.6	4	4	5			1	0	3	1	124.2	388	277.75	1.4	0-1	2021-02-03	0.328542	0.16	No	No	1	Improve	0	1	1	1	0	20727	0.327869
712	2	41	Normal	47	1.6	18.36	100	60	8	0.58	115.3	6	54.92	0.10925	31.3	7488.4	0.57	136.35	239.25	39.6	13.2
84	2	32	LN	58	1.6	22.66	135	93	17	0.89	85.8	201	50.12	4.01	449.12	7093.1	8.96	141.52	15.79	34.5	11.2	4	6	4	S	A/C	1	10	2	1		201	50.12	4.01	2021-03-05	2021-05-10	0.0328542	6.49	No	PR	1	Improve	0	1	1	1	1	19753	0.0327869
77	2	33	LN	61.8	1.6	24.14	155	100	34	1.24	57	382	45.48	8.3993	1757.2	6464.3	38.64	142.14	3.68	35.2	12.4	12	12	3		A/C	1	8	2	1	57	382	45.48	8.4	2021-05-10	0-1	0.952772	0	No	No	1	No change	0	1	1	1	0	19674	0.95082
55	2	15	LN	78.7	1.53	33.62	140	70	14	0.63	133.7	118	89.54	1.31785	3215.6	12835	35.91	143.34	3.99	31.4	10.3	12	16	4	G	A	1	12	0	1	136.7	269	101.08	2.66	2021-03-05	2021-05-10	0.492813	-1.34	No	No	1	No change	0	1	1	1	0	19570	0.491803
48	2	37	LN	82	1.65	30.12	146	93	20	0.9	81.7	549	179.54	3.05781	1829	25855	10.19	144.01	14.14	32.3	10.5	12	16	4	G	A/C	0	14	3	1	82.2	187	159.05	1.18	2021-10-15	2021-05-10	0.427105	1.88	No	PR	1	No change	0	1	1	1	1	19536	0.42623
147	2	30	LN	74	1.6	28.91	140	92	10	0.61	121.6	202	66.33	3.04538	1509.4	9811.9	22.76	147.93	6.5	43.3	13.7	4	4	2			0	0	3	0
222	2	22	LN	67	1.58	26.84	136	90	23	0.69	123.6	355	121.65	2.91821	990.24	18045	8.14	148.34	18.22	33.1	10.5	12	18	3		A/C	1	5	2	1	124.8	181	44.12	4.1	0-1	2021-05-10	0.197125	-1.18	No	No	1	No change	0	1	1	1	0	20319	0.196721
157	2	36	LN	61	1.56	25.07	110	60	27	0.92	80.1	23.9	109.32	0.218624	126.43	16608	1.16	151.92	131.36	42.9	15.1	4	4	2			0	0	2	0	86.9	6	50.43	0.12	0-1	0-1	0.394251	0.1	CR	PR	1	No change	0	1	1	1	0	20109	0.393443
805	2	42	Active non LN							0.65	109.5	6	14.49	0.414079	31.3	2202	2.16	151.97	70.35	34.2	11.2	0	2
241	2	29	LN	63.4	1.58	25.4	120	80	13	0.72	114	97	114.25	0.849015	246.11	17524	2.15	153.38	71.2	37	12.1	4	4	2			0	0	1	0	119.6	7	12.79	0.55	Negative	Negative	0.427105	0.3	No	No	1	No change	0	1	1	1	0	20361	0.42623
707	2	43	Normal	83	1.7	28.72	100	60	15	0.79	91.7	32	127.2	0.251572	332.04	19636	2.61	154.37	59.14	40.2	13
802	1	20	Active non LN						67	3.99	20.1	35	197.64	0.17709	1751.3	30525	8.86	154.45	17.43	34.5	10.5	0	7	4	G	A	0	14	0
912	2	64	Remission							0.52	101	10	42.64	0.234522	228.43	6661	5.36	156.21	29.16	35.8	11.7	0	0
913	2	46	Remission							0.78	91.2	20	139.99	0.142867	138.25	22451	0.99	160.38	162.39	42.6	13.3	0	0
305	2	16	LN	57	1.57	23.12	130	80	41	0.91	94.1	480	64.37	7.45689	1954.6	10522	30.37	163.46	5.38	26.7	8.5	12	14	3		A/C	1	8	2	1
806	1	27	Active non LN							0.87	118.3	35	185.78	0.188395	575.48	30375	3.1	163.5	52.78	40.3	13.5	0	8
906	2	33	Remission							0.85	90	30	198.09	0.151446	202.13	32484	1.02	163.99	160.71	40	12.8	0	0
811	2	19	Active non LN							0.76	113.7	37	195.44	0.189316	246.41	33491	1.26	171.36	135.92	38.2	12.7	0	12
915	2	31	Remission							0.75	106.2	6	12.42	0.483092	31.3	2128.9	2.52	171.41	68.02	34.7	10.3	0	0
921	2	25	Remission							0.77	107.3	20	181.12	0.110424	242.1	32543	1.34	179.68	134.42	39.9	12.7	0	0
201	2	35	LN	53	1.55	22.06	110	65	13	0.84	90	778	120.71	6.4452	1385.3	21776	11.48	180.4	15.72	38.5	12.4	4	8	5			1	0	4	1
916	2	35	Remission							0.68	113.2	9	31.51	0.285624	31.3	5790.6	0.99	183.77	185	40.6	13.1	0	0
354	2	26	LN	45	1.53	19.22	154	108	26	0.99	79.2	275	210.98	1.30344	3031.7	39409	14.37	186.79	13	31.6	10.3	8	12	4	G	A	1	8	0	1	62.8	236	226.72	1.04	2021-05-10	>20	0.0657084	0.26	No	No	1	No change	0	1	1	1	0	20773	0.0655738
21	2	27	LN	49	1.59	19.38	122	72	20	0.63	122.9	180	152.94	1.17693	1292.3	30040	8.45	196.42	23.25	32.9	10.9	12	12	3		A/C	1	11	1	1	124.9	180	152.94	1.18	Over 20	2021-02-03	-0.0328542	0	No	No	0	No change	0	1	1	1	0	19464	0.0327869
708	2	51	Normal	51	1.58	20.43	110	70	14	0.5	112.9	9	91.14	0.0987492	97.821	18287	1.07	200.65	186.94	40.7	13.4
812	2	26	Active non LN							0.66	121.9	7	47.97	0.145925	31.3	9747.9	0.65	203.21	311.43	35.3	11.6	0	2
905	2	51	Remission						7	0.57	107.3	16	41.16	0.388727	175.99	8608.8	4.28	209.15	48.92	40.8	12.6	0	0
5	2	45	LN	50	1.47	23.14	130	80		0.79	90.4	17	22.34	0.760967	45.45	4678.3	2.03	209.41	102.93	28.5	8.4	12	14	4	S	A/C	0	9	2	1	83.9	36	68.04	0.53	Too numerous to count	2021-02-03	0.164271	0.23	No	No	1	No change	0	1	1	1	0	19410	0.163934
807	2	20	Active non LN						15	0.72	120.5	10	49.38	0.202511	96.2	10405	1.95	210.71	108.16	32.5	10.2	0	2
907	2	50	Remission							0.7	101	6	68.26	0.0878992	55.1	14475	0.81	212.06	262.7	39.3	12.8	0	0
809	2	51	Active non LN							0.58	106.7	6	23.24	0.258176	31.3	5030.8	1.35	216.47	160.73	35.9	12.1	0	1
908	2	53	Remission							0.58	105.2	6	36.82	0.162955	43.1	9051.6	1.17	245.83	210.01	35.7	10.8	0	0
96	2	17	LN	68	1.6	26.56	140	90	19	0.75	117.2	122	32.19	3.79	481.56	8244.3	14.96	256.11	17.12	28.8	9.9	12	16	4	G	A/C	0	8	2	1	123.1	403	99.41	4.05	Too numerous to count	2021-10-15	0.22998	-0.26	No	No	1	No change	0	1	1	1	0	19830	0.229508
269	2	33	LN	56	1.52	24.24	100	66		0.6	119.8	46	22.42	2.05174	31.3	6037.9	1.4	269.31	192.9	38.1	12.1	8	10	5			1	0	1	1	121.8	109	113.08	0.96	2021-10-15	0-1	0.361396	1.09	No	PR	1	No change	0	1	1	1	1	20460	0.360656
3	2	23	LN	38.2	1.58	15.3	110	65		0.43	143.4	349	98.53	3.54207	484.9	27931	4.92	283.48	57.6	37.1	12.1	8	10	3		A/C	0	4	3	1	145.6	173	57.5	3.01	2021-10-15	0-1	2.13552	0.53	No	No	3	No change	0	1	1	1	0	19408	2.13115
713	2	52	Normal	43	1.5	19.11	90	50	11	0.67	101.8	6	54.16	0.110783	143.36	15804	2.65	291.8	110.24	40.7	13.2
257	1	27	LN	53	1.68	18.78	128	78		0.71	128.6	312	81.65	3.82119	540.38	24254	6.62	297.05	44.88	40.8	13.2	8	10	5			1	0	0	1	130.1	455	214.4	2.12	2021-05-10	2021-02-03	0.361396	1.7	No	No	1	No change	0	1	1	1	0	20404	0.360656
321	2	27	LN	47	1.5	20.89	116	72		0.5	132.6	21	14.06	1.4936	33.1	4213.3	2.35	299.67	127.29	38.3	12.05	4	8	2			0	0	2	0	127.8	23	37.7	0.61	0-1	0-1	0.62423	0.88	No	PR	1	Improve	0	1	1	1	1	20622	0.622951
250	2	25	LN	60	1.58	24.03	126	66		0.59	127.4	13	12.2	1.06557	31.3	3787.1	2.57	310.42	120.99	42.2	13.7	4	4	3		A/C	0	5	3	1	130.4	14	17.68	0.79	0-1	Negative	0.62423	0.28	No	No	1	No change	0	1	1	1	0	20376	0.622951
123	2	23	LN	39	1.55	16.23	128	72		0.47	139.2	130	46.31	2.80717	3024.2	14699	65.3	317.4	4.86	29.8	9.7	8	10	4	S	A/C	0	12	4	1	133.8	134	62.07	2.16	2021-05-10	2021-03-05	0.689938	0.65	No	No	1	No change	0	1	1	1	0	20025	0.688525
914	2	20	Remission							0.67	126.5	6	52.5	0.114286	144.43	17495	2.75	333.24	121.13	39.4	13.2	0	0
701	1	30	Normal	74	1.79	23.1	110	60	9	0.86	116.4	10	124.39	0.0803923	176.22	44004	1.42	353.76	249.71	44.2	15.2
283	2	31	LN	55	1.57	22.31	130	70		0.67	117.1	210	35.64	5.89226	1084.9	12863	30.44	360.91	11.86	36.2	11.3	8	10	4	G	A/C	0	9	2	1	109.7	257	115.09	2.23	2021-10-15	2021-02-03	0.427105	3.66	No	PR	1	No change	0	1	1	1	1	20509	0.42623
909	2	45	Remission							0.58	111.3	6	14.18	0.423131	31.3	5886.1	2.21	415.1	188.05	40.1	13	0	0
801	2	48	Active non LN							0.66	104.5	12	66.65	0.180045	580.04	29034	8.7	435.62	50.06	36	11.5	0	3	3		A	1	3	0
710	2	39	Normal	47	1.59	18.59	110	70	9	0.58	116.9	6	26.7	0.224719	31.3	12834	1.17	480.67	410.03	38	11.5
108	1	19	LN	43.8	1.42	21.72	134	82	10	0.66	140.2	259	69.63	3.71966	2779.9	34175	39.92	490.81	12.29	43.6	13.9	8	8	5			1	0	6	1	129.9	187	72.78	2.57	2021-02-03	0-1	2.23409	1.15	No	No	3	No change	0	1	1	1	0	19892	2.22951
288	2	16	LN	44	1.61	16.97	110	80		0.53	141.6	109	228.74	0.476524	457.27	116690	2	510.14	255.19	44.5	13.7	0	2	5			1	0	0	1	142.5	25	53.39	0.47	0-1	0-1	0.164271	0.01	CR	PR	1	No change	0	1	1	1	0	20530	0.163934
249	2	34	LN	47	1.42	23.31	130	90		0.52	124.7	55	26.01	2.11457	112.21	13720	4.31	527.49	122.27	37.4	12.2	4	6	3		A/C	0	4	3	1	122.4	219	224	0.98	0-1	2021-10-15	0.262834	1.13	No	PR	1	No change	0	1	1	1	1	20375	0.262295
271	2	25	LN	61	1.6	23.83	126	80	10	0.61	126	125	65.13	1.91924	346.35	44511	5.32	683.42	128.51	38.4	13.1	8	8	3		A/C	0	1	1	1	126	47	114.36	0.41	2021-05-10	2021-03-05	0.427105	1.51	CR	PR	1	No change	0	1	1	1	1	20508	0.42623
277	2	19	LN	58	1.53	24.78	120	80		0.59	132.9	61	17.77	3.43275	490.38	20661	27.6	1162.69	42.13	32.8	10.8	4	12	3		A/C	1	6	1	1	132.9	401	126.81	3.16	2021-03-05	2021-10-15	0.591376	0.27	No	No	1	No change	0	1	1	1	0	20482	0.590164
[truncated: 6 more columns]

## Sheet: LN41
id	Sex	Date_bx	Age	Group	BW	Ht	BMI	SBP	DBP	BUN	Cr	GFR	Uprot	Ucr	UPCR	MCP1	EGF	MCP1_cr	EGF_cr	EGF_MCP1	Hb	Hct	Albumin	anti_dna	DNA	c3	c4	ch50	Date_dx	Renal_SLEDAI	SLEDAI	steroid	class	G_S	A_C	classV	var87	AI	CI	class345	sex	kidneybxdate	GFR_b	Upro_b	Ucr_b	UPCR_b	UApro_b	UArbc_b	date_fu
21	2	18/4/2013	27	LN	49	1.59	19.38	122	72	20	0.63	122.9	180	152.94	1.17693	1292.3	30040	8.45	196.42	23.25	32.9	10.9	22.3						2013	12	12	1	3		A/C	1		11	1	1	2	18/4/2013	122.9	180	152.94	1.18	4+	>50	2013-01-05
236	2	22/9/2015	23	LN	63	1.57	25.56	130	82		0.83	99.4	167	69.53	2.40184	450.65	4188.6	6.48	60.24	9.29	35.6	12	33.1			1080	354		2012	12	12	1	3		A	1		5	0	1	2	22/9/2015	99.4	167	69.53	2.4	3+	2021-01-02	30/9/2015
222	2	2015-08-19	22	LN	67	1.58	26.84	136	90	23	0.69	123.6	355	121.65	2.91821	990.24	18045	8.14	148.34	18.22	33.1	10.5	17.5						2009	12	18	1	3		A/C	1		5	2	1	2	19/8/2015	123.6	355	121.65	2.92	4+	2021-10-15	2015-02-09
276	2	28/1/2016	21	LN	38	1.54	16.02	110	70		0.69	124.4	71	85.83	0.827217	951.48	9654	11.09	112.48	10.15	37.1	11.4	28.4	637.3 Positive	637.3	830	160	75	2011	4	8	1	4	G	A/C	0		10	3	1	2	28/1/2016	124.4	71	85.83	0.83	2+	0-1	2016-02-02
358	2	2016-01-12	28	LN	60	1.65	22.04	168	110	14	0.86	92.6	1046	79.55	13.149	1806.3	8304.2	22.71	104.39	4.6	26.7	8.4				760	150		2010	12	14		4	G	A/C	1		5	3	1	2	2016-01-12	53.3	1046	79.55	13.15			2017-05-01
162	2	2015-12-02	38	LN	53	1.55	22.06	130	92	12	1.17	59.1	352	56.27	6.25555	444.67	1116	7.9	19.83	2.51	33.9	11							2011	8	8	1	3		A/C	0		5	3	1	2	2015-12-02	59.1	352	56.27	6.26	4+	>100	31/3/2015
277	2	29/1/2016	19	LN	58	1.53	24.78	120	80		0.59	132.9	61	17.77	3.43275	490.38	20661	27.6	1162.69	42.13	32.8	10.8	25	> 800 Positive	800	357	85.6		2011	4	12	1	3		A/C	1		6	1	1	2	29/1/2016	132.9	61	17.77	3.43			16/2/2016
354	2	15/11/2016	26	LN	45	1.53	19.22	154	108	26	0.99	79.2	275	210.98	1.30344	3031.7	39409	14.37	186.79	13	31.6	10.3	22.6			270	20		2016	8	12		4	G	A	1		8	0	1	2	15/11/2016	53.3	275	210.98	1.3			17/11/2016
102	2	20/5/2014	20	LN	70.7	1.61	27.28	121	85	16	1.31	58.5	1618	190.05	8.51355	12372	14516	65.1	76.38	1.17	35.5	11.4	30.2	601.7 Positive	601.7	543	77	50	2006	12	16	1	3		A	1		9	1	1	2	20/5/2014	58.5	1618	190.05	8.51	4+	>20	30/5/2014
249	2	14/10/2015	34	LN	47	1.42	23.31	130	90		0.52	124.7	55	26.01	2.11457	112.21	13720	4.31	527.49	122.27	37.4	12.2	37.1						2003	4	6	1	3		A/C	0		4	3	1	2	14/10/2015	124.7	55	26.01	2.11	trace	>20	2015-05-11
139	2	2014-12-11	22	LN	71.6	1.62	27.28	110	60	29	0.92	87.8	652	105.27	6.1936	1221.9	12946	11.61	122.98	10.59	34.4	11.3	18.1	571.6 Positive	571.6	776	231	50	2005	8	10	1	3		A/C	1		11	1	1	2	2014-12-11	87.8	652	105.27	6.19	4+	2021-10-15	22/11/2014
59	2	2013-12-09	59	LN	71	1.55	29.55	146	90	47	2.01	26.5	66	37.7	1.75066	183.48	2104	4.87	55.81	11.47	31.4	10.5	32	13.3 Negative	13.3				2001	8	10	1	3		A/C	0		8	4	1	2	2013-12-09	26.5	66	37.7	1.75	2+	0	18/9/2013
194	2	28/5/2015	37	LN	72	1.58	28.84	142	86	10	1.1	64.1	240	93	2.58065	498.41	4344.9	5.36	46.72	8.72	33.2	10.5	15	73.6 Negative	73.6	1170	240	50	2011	12	16	1	3		A/C	1		4	2	1	2	28/5/2015	64.1	240	93	2.58	3+	0-1	15/6/2015
148	2	2015-07-01	45	LN	55	1.65	20.2	130	80	15	0.94	73.3	188	35.47	5.30025	610.51	3006	17.21	84.75	4.92	31.6	10.2	25.2						1996	8	12	0	4	G	A/C	0		12	3	1	2	2015-07-01	73.3	188	35.47	5.3	4+	>50	2015-12-01
55	2	31/7/2013	15	LN	78.7	1.53	33.62	140	70	14	0.63	133.7	118	89.54	1.31785	3215.6	12835	35.91	143.34	3.99	31.4	10.3		349.0 Positive	349	495	93	50	2011	12	16	1	4	G	A	1		12	0	1	2	31/7/2013	133.7	118	89.54	1.32	3+	0-1	15/8/2013
3	2	19/2/2013	23	LN	38.2	1.58	15.3	110	65		0.43	143.4	349	98.53	3.54207	484.9	27931	4.92	283.48	57.6	37.1	12.1	31.4			701	75.3		2001	8	10	1	3		A/C	0		4	3	1	2	19/2/2013	143.4	349	98.53	3.54	4+	>20	25/4/2013
106	2	2014-06-10	51	LN	46	1.48	21	150	90	19	1.22	51.6	185	41.34	4.47508	399.33	2979.4	9.66	72.07	7.46	29.1	8.7		47.9 Negative	47.9	591	27	37	1980	4	6	1	3		A/C	1		4	4	1	2	2014-10-06	51.6	185	41.34	4.48	3+	0-1	20/6/2014
96	2	17/4/2014	17	LN	68	1.6	26.56	140	90	19	0.75	117.2	122	32.19	3.79	481.56	8244.3	14.96	256.11	17.12	28.8	9.9	27.2	191.4 Positive	191.4	520	108	50	2011	12	16	1	4	G	A/C	0		8	2	1	2	17/4/2014	117.2	122	32.19	3.79	3+	15-20	24/4/2014
272	1	20/1/2016	24	LN	37	1.5	16.44	110	60	27	0.88	120.2	21	21.25	0.988235	224.45	1131.5	10.56	53.25	5.04	33.3	10.7	32.6	377.1 Positive	377.1	756	69.8		2002	4	8	1	3		A/C	0		6	3	1	1	20/1/2016	120.2	21	21.25	0.99	0	0-1	17/2/2016
1	2	14/2/2013	31	LN	54.7	1.65	20.09	146	72	16	1.18	61.4	270	39.15	6.897	925.52	2349.5	23.64	60.01	2.54	30.9	10.4		143.9 Positive	143.9	478	114	12	2002	8	12	1	4	S	A/C	1		9	2	1	2	14/2/2013	61.4	270	39.15	6.9	4+	2021-02-03	20/8/2014
77	2	2013-12-11	33	LN	61.8	1.6	24.14	155	100	34	1.24	57	382	45.48	8.3993	1757.2	6464.3	38.64	142.14	3.68	35.2	12.4	10.7			868	205	50	2006	12	12	1	3		A/C	1		8	2	1	2	2013-12-11	57	382	45.48	8.4	4+	2021-05-10	19/11/2013
283	2	25/2/2016	31	LN	55	1.57	22.31	130	70		0.67	117.1	210	35.64	5.89226	1084.9	12863	30.44	360.91	11.86	36.2	11.3				378	26.3		2015	8	10	1	4	G	A/C	0		9	2	1	2	25/2/2016	117.1	210	35.64	5.89	3+	2021-10-15	2016-09-03
123	2	29/10/2014	23	LN	39	1.55	16.23	128	72		0.47	139.2	130	46.31	2.80717	3024.2	14699	65.3	317.4	4.86	29.8	9.7	23.1			215	69.2		2006	8	10	1	4	S	A/C	0		12	4	1	2	29/10/2014	139.2	130	46.31	2.81	3+	2021-05-10	19/11/2014
268	2	25/12/2015		LN	38.5	1.55	16.02	120	80	30	1.48	48.7	140	49.45	2.83114	1520.1	3666.2	30.74	74.14	2.41	31.5	10.4	25.9						2000	4	4	1	3		A/C	1		8	4	1	2	25/12/2015	48.7	140	49.45	2.83	3+	0-1	2016-02-03
247	2	2015-09-10	56	LN	69	1.49	31.08	170	100	68	1.96	27.5	272	66.41	4.09577	2232.2	2311.1	33.61	34.8	1.04	28.6	9.5	25.6						2015	12	12	1	4		A/C	1		10	6	1	2	2015-09-10	27.5	272	66.41	4.1	3+	2021-03-05	21/10/2015
221	2	17/8/2015	23	LN	47	1.63	17.69	120	60	34	3.97	15	415	243.73	1.7027	2844.3	5858.4	11.67	24.04	2.06	28.4	8.8	37.1	< 10.0 Negative	10	953	347		2012	12	12	1	3		A/C	1		3	9	1	2	17/8/2015	15	415	243.73	1.7	4+	>100	19/8/2015
281	2	19/2/2016	47	LN	53	1.75	17.31	130	80		0.57	110.4	50	108.75	0.45977	1267.1	13959	11.65	128.36	11.02	26.5	12.4		< 10.0 Negative	10	1110	282		2014	8	8	1	3		A/C	0		2	3	1	2	19/2/2016	110.4	50	108.75	0.46	0	0-1	2016-11-03
203	2	25/6/2015	25	LN	66	1.57	26.78	110	65		0.58	124.1	32	154.44	0.2072	635.62	17287.6	4.12	111.94	27.2	36.3	12							2012	4	4	1	3		A/C	1		3	3	1	2	25/6/2015	124.1	32	154.44	0.21	trace	0-1	15/7/2015
250	2	15/10/2015	25	LN	60	1.58	24.03	126	66		0.59	127.4	13	12.2	1.06557	31.3	3787.1	2.57	310.42	120.99	42.2	13.7	26.8			842	249		2012	4	4	1	3		A/C	0		5	3	1	2	15/10/2015	127.4	13	12.2	1.07	0	0-1	2015-03-11
5	2	21/2/2013	45	LN	50	1.47	23.14	130	80		0.79	90.4	17	22.34	0.760967	45.45	4678.3	2.03	209.41	102.93	28.5	8.4	36.2						2003	12	14	1	4	S	A/C	0		9	2	1	2	21/2/2013	90.4	17	22.34	0.76	trace	0-1	26/2/2013
226	2	2015-01-09	31	LN	54	1.58	21.63	130	80	14	0.84	92.6	759	316.07	2.40137	629.87	1157	1.99	3.66	1.84	31.7	10.4							2013	8	12	0	4	G	A/C	0		16	1	1	2	2015-01-09	92.6	759	316.07	2.4	4+	2021-01-02	2015-07-09
84	2	30/1/2014	32	LN	58	1.6	22.66	135	93	17	0.89	85.8	201	50.12	4.01	449.12	7093.1	8.96	141.52	15.79	34.5	11.2		44.1 Negative	44.1	365	101	37	2013	4	6	1	4	S	A/C	1		10	2	1	2	30/1/2014	85.8	946	90.09	10.5	4+	2021-03-05
7	2	14/3/2013	54	LN	64	1.45	30.44	140	90	51	5.08	8.9	296	64.87	6.78	1541.8	1542.8	23.77	23.78	1	24	8	27.5	450.3 Positive	450.3	285	45.4	25	1990	4	12	1	3		A/C	0		8	6	1	2	14/3/2013	8.9	296	64.87	4.56	4+	0-1	15/3/2013
48	2	27/6/2013	37	LN	82	1.65	30.12	146	93	20	0.9	81.7	549	179.54	3.05781	1829	25855	10.19	144.01	14.14	32.3	10.5	24.6	577.0 Positive	577	303	44.1	25	1998	12	16	1	4	G	A/C	0		14	3	1	2	27/6/2013	81.7	549	179.54	3.06	4+	>50	2013-10-07
271	2	24/02/2016	25	LN	61	1.6	23.83	126	80	10	0.61	126	125	65.13	1.91924	346.35	44511	5.32	683.42	128.51	38.4	13.1							2016	8	8	0	3		A/C	0		1	1	1	2	24/02/2016	126	125	65.13	1.92	2+	2021-10-15	2016-08-03
294	2	29/3/2016	25	LN	51.9	1.55	21.6	140	100	36	1.37	53.3	451	175.44	2.57068	684.14	7090.5	3.9	40.42	10.36	34.3	11.2	17.3	114.8 Positive	114.8				2014	12	14	1	3		A/C	1		8	3	1	2	29/3/2016	53.3	451	175.44	2.57	4+	2021-03-05	2016-08-04
275	2	28/1/2016	50	LN	58	1.58	23.23	120	80	30	0.93	71.7	77	30.79	2.50081	128.41	2666.5	4.17	86.6	20.77	30.9	10		29.0 Negative	29	1180	299	50	2002	8	8	1	3		A/C	0		5	2	1	2	28/1/2016	71.7	77	30.79	2.5	2+	2021-05-10	16/2/2016
243	2	2015-02-10	37	LN	45	1.6	17.58	116	78	11	0.71	108.8	30	217.12	0.138172	86.42	14240	0.4	65.59	164.78	39	12.4				357	27.6	25	2015	4	6	1	4	S	A/C	0		7	1	1	2	2015-02-10	108.8	30	217.12	0.14	trace	2021-02-03	2015-12-10
57	2	15/8/2013	28	LN	78.9	1.58	31.61	140	90	6	0.77	112.7	137	238.78	0.57375	2261.4	14621	9.47	61.23	6.47	41.3	14	19	12.4 Negative	12.4	1270	209	75	2013	8	8	1	4	G	A	1		6	0	1	2	15/8/2013	112.7	137	238.78	0.57	3+	>20	2013-02-09
74	2	19/11/2013	44	LN	63.4	1.65	23.29	149	97	12	0.87	81	605	234.28	2.58238	175.52	4960.2	0.75	21.17	28.26	37.9	12.7	33.2			1000	322	50	2013	8	10	1	4	G	A/C	0		6	1	1	2	19/11/2013	81	605	234.28	2.58	4+	2021-10-15	21/11/2013
18	2	2013-09-04	37	LN	46	1.58	18.43	140	80	35	2.41	24.8	240	112.39	2.13542	473.13	873.9	4.21	7.78	1.85	27.5	9.1		104.3 Equivocal	104.3	1140	260	100	1995	8	8	1	4	S	A/C	0		8	4	1	2	2013-09-04	24.8	240	112.39	2.14	3+	2021-03-05	14/8/2014
[truncated: 40 more columns]

## Sheet: LN69
id	Sex	Age	Group	BW	Ht	BMI	SBP	DBP	BUN	Cr	GFR	Uprot	Ucr	UPCR	MCP1	EGF	MCP1_cr	EGF_cr	EGF_MCP1	Hb	Hct	Albumin	anti_dna	c3	c4	ch50	Date_dx	Renal_SLEDAI	SLEDAI	steroid	class	G_S	A_C	classV	AI	CI	class345	sex	kidneybxdate	GFR_b	Upro_b	Ucr_b	UPCR_b	UApro_b	UArbc_b	date_fu	GFR_fu	date_UPCR	Upro_fu
1	2	31	LN	54.7	1.65	20.09	146	72	16	1.18	61.4	270	39.15	6.897	925.52	2349.5	23.64	60.01	2.54	30.9	10.4		143.9 Positive	478	114	12	2002	8	12	1	4	S	A/C	1	9	2	1	2	14/2/2013	61.4	270	39.15	6.9	4+	2021-02-03	20/8/2014	70.5	20/8/2014	469
257	1	27	LN	53	1.68	18.78	128	78		0.71	128.6	312	81.65	3.82119	540.38	24254	6.62	297.05	44.88	40.8	13.2	15.8	163.5 Positive				2015	8	10	1	5			1	0	0	1	1	2015-12-11	128.6	312	81.65	3.82	4+	>20	23/11/2015	130.1	23/11/2015	455
281	2	47	LN	53	1.75	17.31	130	80		0.57	110.4	50	108.75	0.45977	1267.1	13959	11.65	128.36	11.02	26.5	12.4		< 10.0 Negative	1110	282		2014	8	8	1	3		A/C	0	2	3	1	2	19/2/2016	110.4	50	108.75	0.46	0	0-1	2016-11-03	108.5	23/3/2016	15
310	2	49	LN	47	1.48	21.46	110	70	10	0.58	108.2	227	158.54	1.43182	80.7	4696.4	0.51	29.62	58.2	37.2	11.7	32.5					2005	8	8		2			0	0	0	0	2	19/5/2016	53.3	227	158.54	1.43			20/5/2016	108.2	20/5/2016	496
283	2	31	LN	55	1.57	22.31	130	70		0.67	117.1	210	35.64	5.89226	1084.9	12863	30.44	360.91	11.86	36.2	11.3			378	26.3		2015	8	10	1	4	G	A/C	0	9	2	1	2	25/2/2016	117.1	210	35.64	5.89	3+	2021-10-15	2016-09-03	109.7	2016-09-03	257
271	2	25	LN	61	1.6	23.83	126	80	10	0.61	126	125	65.13	1.91924	346.35	44511	5.32	683.42	128.51	38.4	13.1						2016	8	8	0	3		A/C	0	1	1	1	2	24/02/2016	126	125	65.13	1.92	2+	2021-10-15	2016-08-03	126	2016-08-03	47
102	2	20	LN	70.7	1.61	27.28	121	85	16	1.31	58.5	1618	190.05	8.51355	12372	14516	65.1	76.38	1.17	35.5	11.4	30.2	601.7 Positive	543	77	50	2006	12	16	1	3		A	1	9	1	1	2	20/5/2014	58.5	1618	190.05	8.51	4+	>20	30/5/2014	58.5	30/5/2014	297
139	2	22	LN	71.6	1.62	27.28	110	60	29	0.92	87.8	652	105.27	6.1936	1221.9	12946	11.61	122.98	10.59	34.4	11.3	18.1	571.6 Positive	776	231	50	2005	8	10	1	3		A/C	1	11	1	1	2	2014-12-11	87.8	652	105.27	6.19	4+	2021-10-15	22/11/2014	95.2	16/12/2014	103
194	2	37	LN	72	1.58	28.84	142	86	10	1.1	64.1	240	93	2.58065	498.41	4344.9	5.36	46.72	8.72	33.2	10.5	15	73.6 Negative	1170	240	50	2011	12	16	1	3		A/C	1	4	2	1	2	28/5/2015	64.1	240	93	2.58	3+	0-1	15/6/2015	69.4	15/6/2015	239
277	2	19	LN	58	1.53	24.78	120	80		0.59	132.9	61	17.77	3.43275	490.38	20661	27.6	1162.69	42.13	32.8	10.8	25	> 800 Positive	357	85.6		2011	4	12	1	3		A/C	1	6	1	1	2	29/1/2016	132.9	61	17.77	3.43			16/2/2016	132.9	16/2/2016	401
177	2	22	LN	60	1.7	20.76	120	70		0.79	106.3	69	154.38	0.446949	263.58	7029.6	1.71	45.53	26.67	36.8	11.4	37.3		673	136		2015	12	14	1	2			0	0	2	0	2	2015-03-04	106.3	69	154.38	0.45	0	2021-03-05	16/4/2015	123.6	16/4/2015	56
358	2	28	LN	60	1.65	22.04	168	110	14	0.86	92.6	1046	79.55	13.149	1806.3	8304.2	22.71	104.39	4.6	26.7	8.4			760	150		2010	12	14		4	G	A/C	1	5	3	1	2	2016-01-12	53.3	1046	79.55	13.15			2017-05-01	104.2	2017-05-01	972
5	2	45	LN	50	1.47	23.14	130	80		0.79	90.4	17	22.34	0.760967	45.45	4678.3	2.03	209.41	102.93	28.5	8.4	36.2					2003	12	14	1	4	S	A/C	0	9	2	1	2	21/2/2013	90.4	17	22.34	0.76	trace	0-1	26/2/2013	83.9	26/2/2013	36
48	2	37	LN	82	1.65	30.12	146	93	20	0.9	81.7	549	179.54	3.05781	1829	25855	10.19	144.01	14.14	32.3	10.5	24.6	577.0 Positive	303	44.1	25	1998	12	16	1	4	G	A/C	0	14	3	1	2	27/6/2013	81.7	549	179.54	3.06	4+	>50	2013-10-07	82.2	2013-10-07	187
28	2	56	LN	50.8	1.45	24.16	142	60	16	1.28	46.7	481	151.94	3.16572	1050.5	12022	6.91	79.12	11.44	45.2	14.7	35.3					1993	4	4	1	2			0	0	2	0	2	2013-07-05	46.7	481	151.94	3.17	4+	2021-03-05	17/6/2013	54.3	17/6/2013	352
222	2	22	LN	67	1.58	26.84	136	90	23	0.69	123.6	355	121.65	2.91821	990.24	18045	8.14	148.34	18.22	33.1	10.5	17.5					2009	12	18	1	3		A/C	1	5	2	1	2	19/8/2015	123.6	355	121.65	2.92	4+	2021-10-15	2015-02-09	124.8	25/8/2015	181
84	2	32	LN	58	1.6	22.66	135	93	17	0.89	85.8	201	50.12	4.01	449.12	7093.1	8.96	141.52	15.79	34.5	11.2		44.1 Negative	365	101	37	2013	4	6	1	4	S	A/C	1	10	2	1	2	30/1/2014	85.8	946	90.09	10.5	4+	2021-03-05			31/1/2014	201
96	2	17	LN	68	1.6	26.56	140	90	19	0.75	117.2	122	32.19	3.79	481.56	8244.3	14.96	256.11	17.12	28.8	9.9	27.2	191.4 Positive	520	108	50	2011	12	16	1	4	G	A/C	0	8	2	1	2	17/4/2014	117.2	122	32.19	3.79	3+	15-20	24/4/2014	123.1	24/4/2014	403
276	2	21	LN	38	1.54	16.02	110	70		0.69	124.4	71	85.83	0.827217	951.48	9654	11.09	112.48	10.15	37.1	11.4	28.4	637.3 Positive	830	160	75	2011	4	8	1	4	G	A/C	0	10	3	1	2	28/1/2016	124.4	71	85.83	0.83	2+	0-1	2016-02-02	117.7	2016-02-02	25
236	2	23	LN	63	1.57	25.56	130	82		0.83	99.4	167	69.53	2.40184	450.65	4188.6	6.48	60.24	9.29	35.6	12	33.1		1080	354		2012	12	12	1	3		A	1	5	0	1	2	22/9/2015	99.4	167	69.53	2.4	3+	2021-01-02	30/9/2015	71.8	30/9/2015	315
74	2	44	LN	63.4	1.65	23.29	149	97	12	0.87	81	605	234.28	2.58238	175.52	4960.2	0.75	21.17	28.26	37.9	12.7	33.2		1000	322	50	2013	8	10	1	4	G	A/C	0	6	1	1	2	19/11/2013	81	605	234.28	2.58	4+	2021-10-15	21/11/2013	108	13/12/2013	39
343	2	28	LN	60	1.65	22.04	116	60		0.56	127.8	60	38.42	1.56169	148.4	5189.7	3.86	135.08	34.97	31.2	9.6		< 10.0 Negative	1210	290		2006	4	4		5			1	0	3	1	2	30/9/2016	53.3	60	38.42	1.56			2016-10-10	124.2	2016-10-10	388
249	2	34	LN	47	1.42	23.31	130	90		0.52	124.7	55	26.01	2.11457	112.21	13720	4.31	527.49	122.27	37.4	12.2	37.1					2003	4	6	1	3		A/C	0	4	3	1	2	14/10/2015	124.7	55	26.01	2.11	trace	>20	2015-05-11	122.4	22/10/2015	219
77	2	33	LN	61.8	1.6	24.14	155	100	34	1.24	57	382	45.48	8.3993	1757.2	6464.3	38.64	142.14	3.68	35.2	12.4	10.7		868	205	50	2006	12	12	1	3		A/C	1	8	2	1	2	2013-12-11	57	382	45.48	8.4	4+	2021-05-10	19/11/2013	57	2013-11-12	382
157	2	36	LN	61	1.56	25.07	110	60	27	0.92	80.1	23.9	109.32	0.218624	126.43	16608	1.16	151.92	131.36	42.9	15.1	11.8	< 10.0 Negative	1590	405	50	2014	4	4	1	2			0	0	2	0	2	21/1/2015	80.1	23.9	109.32	0.22			2015-02-02	86.9	2015-02-02	6
49	2	36	LN	77.6	1.57	31.48	146	90	23	0.86	86.9	199	48.89	4.07036	500.35	4445.1	10.23	90.92	8.88	24.3	8.1	14.4	< 10.0 Negative	1310	224	75	1997	8	10	1	5			1	0	3	1	2	17/7/2013	86.9	199	48.89	4.07	4+	2021-03-05	2013-07-08	112.5	2013-07-08	603
288	2	16	LN	44	1.61	16.97	110	80		0.53	141.6	109	228.74	0.476524	457.27	116690	2	510.14	255.19	44.5	13.7	28.1	38.4 Negative	747	120		2016	0	2	1	5			1	0	0	1	2	17/3/2016	141.6	109	228.74	0.48	trace	0-1	22/3/2016	142.5	22/3/2016	25
237	2	34	LN	58	1.68	20.55	130	90	11	0.75	104.7	724	118.73	6.09787	879.51	8435.1	7.41	71.04	9.59	40.2	12.5		174.0 Positive	700	101	50	2005	12	16	0	5			1	0	2	1
272	1	24	LN	37	1.5	16.44	110	60	27	0.88	120.2	21	21.25	0.988235	224.45	1131.5	10.56	53.25	5.04	33.3	10.7	32.6	377.1 Positive	756	69.8		2002	4	8	1	3		A/C	0	6	3	1	1	20/1/2016	120.2	21	21.25	0.99	0	0-1	17/2/2016	119.7	17/2/2016	81
197	1	24	LN	59.4	1.64	22.09	130	70	11	0.9	119.1	112	431.69	0.259445	225.99	17396	0.52	40.3	76.98	42.4	13.9		19.5 Negative	1080	205		2008	8	10	1	5			1	0	0	1	1	2015-11-06	119.1	112	431.69	0.26	3+	TNTC	13/6/2015	122.6	13/6/2015	13
180	2	34	LN	53	1.56	21.78	130	80	19	1.6	41.6	823	261.21	3.15072	7348	16625	28.13	63.65	2.26	30.3	9.3		767.9 Positive	594	239	50	2015	4	8		4	G	A/C	0	7	2	1
294	2	25	LN	51.9	1.55	21.6	140	100	36	1.37	53.3	451	175.44	2.57068	684.14	7090.5	3.9	40.42	10.36	34.3	11.2	17.3	114.8 Positive				2014	12	14	1	3		A/C	1	8	3	1	2	29/3/2016	53.3	451	175.44	2.57	4+	2021-03-05	2016-08-04	70.5	2016-08-04	422
162	2	38	LN	53	1.55	22.06	130	92	12	1.17	59.1	352	56.27	6.25555	444.67	1116	7.9	19.83	2.51	33.9	11						2011	8	8	1	3		A/C	0	5	3	1	2	2015-12-02	59.1	352	56.27	6.26	4+	>100	31/3/2015	34.4	31/3/2015	439
147	2	30	LN	74	1.6	28.91	140	92	10	0.61	121.6	202	66.33	3.04538	1509.4	9811.9	22.76	147.93	6.5	43.3	13.7						2007	4	4	1	2			0	0	3	0
250	2	25	LN	60	1.58	24.03	126	66		0.59	127.4	13	12.2	1.06557	31.3	3787.1	2.57	310.42	120.99	42.2	13.7	26.8		842	249		2012	4	4	1	3		A/C	0	5	3	1	2	15/10/2015	127.4	13	12.2	1.07	0	0-1	2015-03-11	130.4	2015-03-11	14
154	2	23	LN	85	1.61	32.79	130	70		1.42	98.22	176	82.15	2.14242	1026.7	9638.2	12.5	117.32	9.39	44.7	15.3						2006	8	8	1	2			0	0	2	0
148	2	45	LN	55	1.65	20.2	130	80	15	0.94	73.3	188	35.47	5.30025	610.51	3006	17.21	84.75	4.92	31.6	10.2	25.2					1996	8	12	0	4	G	A/C	0	12	3	1	2	2015-07-01	73.3	188	35.47	5.3	4+	>50	2015-12-01	73.3	2015-12-01	379
203	2	25	LN	66	1.57	26.78	110	65		0.58	124.1	32	154.44	0.2072	635.62	17287.6	4.12	111.94	27.2	36.3	12						2012	4	4	1	3		A/C	1	3	3	1	2	25/6/2015	124.1	32	154.44	0.21	trace	0-1	15/7/2015	126	15/7/2015	37
243	2	37	LN	45	1.6	17.58	116	78	11	0.71	108.8	30	217.12	0.138172	86.42	14240	0.4	65.59	164.78	39	12.4			357	27.6	25	2015	4	6	1	4	S	A/C	0	7	1	1	2	2015-02-10	108.8	30	217.12	0.14	trace	2021-02-03	2015-12-10	114.6	2015-12-10	34
57	2	28	LN	78.9	1.58	31.61	140	90	6	0.77	112.7	137	238.78	0.57375	2261.4	14621	9.47	61.23	6.47	41.3	14	19	12.4 Negative	1270	209	75	2013	8	8	1	4	G	A	1	6	0	1	2	15/8/2013	112.7	137	238.78	0.57	3+	>20	2013-02-09	82.2	2013-02-09	265
291	2	46	LN	75	1.6	29.3	140	70	21	1.23	52.6	56	152.15	0.368058	762.87	9297.3	5.01	61.11	12.19	39.2	13.2						2013	0	0	1	4	G	A/C	0	6	3	1
3	2	23	LN	38.2	1.58	15.3	110	65		0.43	143.4	349	98.53	3.54207	484.9	27931	4.92	283.48	57.6	37.1	12.1	31.4		701	75.3		2001	8	10	1	3		A/C	0	4	3	1	2	19/2/2013	143.4	349	98.53	3.54	4+	>20	25/4/2013	145.6	25/4/2013	173
269	2	33	LN	56	1.52	24.24	100	66		0.6	119.8	46	22.42	2.05174	31.3	6037.9	1.4	269.31	192.9	38.1	12.1						2006	8	10	1	5			1	0	1	1	2	2016-07-01	119.8	46	22.42	2.05			18/1/2016	121.8	18/1/2016	109
45	2	20	LN	49	1.56	20.13	128	80		0.6	131	500	188.71	2.64957	7133.3	15265	37.8	80.89	2.14	24.6	7.9			439	76.3	37	2010	8	10	1	3		A/C	1	8	3	1
241	2	29	LN	63.4	1.58	25.4	120	80	13	0.72	114	97	114.25	0.849015	246.11	17524	2.15	153.38	71.2	37	12.1	28.2	42.9 Negative	819	116		2010	4	4	1	2			0	0	1	0	2	30/9/2015	114	97	114.25	0.85	2+	0.1	2015-03-12	119.6	13/10/2015	7
321	2	27	LN	47	1.5	20.89	116	72		0.5	132.6	21	14.06	1.4936	33.1	4213.3	2.35	299.67	127.29	38.3	12.05	32.9	226.6 Positive	700	100		2016	4	8		2			0	0	2	0	2	17/6/2016	53.3	21	14.06	1.49			2016-06-07	127.8	2016-06-07	23
275	2	50	LN	58	1.58	23.23	120	80	30	0.93	71.7	77	30.79	2.50081	128.41	2666.5	4.17	86.6	20.77	30.9	10		29.0 Negative	1180	299	50	2002	8	8	1	3		A/C	0	5	2	1	2	28/1/2016	71.7	77	30.79	2.5	2+	2021-05-10	16/2/2016	71.7	16/2/2016	266
55	2	15	LN	78.7	1.53	33.62	140	70	14	0.63	133.7	118	89.54	1.31785	3215.6	12835	35.91	143.34	3.99	31.4	10.3		349.0 Positive	495	93	50	2011	12	16	1	4	G	A	1	12	0	1	2	31/7/2013	133.7	118	89.54	1.32	3+	0-1	15/8/2013	136.7	15/8/2013	269
226	2	31	LN	54	1.58	21.63	130	80	14	0.84	92.6	759	316.07	2.40137	629.87	1157	1.99	3.66	1.84	31.7	10.4						2013	8	12	0	4	G	A/C	0	16	1	1	2	2015-01-09	92.6	759	316.07	2.4	4+	2021-01-02	2015-07-09	92.6	2015-07-09	106
354	2	26	LN	45	1.53	19.22	154	108	26	0.99	79.2	275	210.98	1.30344	3031.7	39409	14.37	186.79	13	31.6	10.3	22.6		270	20		2016	8	12		4	G	A	1	8	0	1	2	15/11/2016	53.3	275	210.98	1.3			17/11/2016	62.8	17/11/2016	236
305	2	16	LN	57	1.57	23.12	130	80	41	0.91	94.1	480	64.37	7.45689	1954.6	10522	30.37	163.46	5.38	26.7	8.5		< 10.0 Negative	580	280		2013	12	14		3		A/C	1	8	2	1
21	2	27	LN	49	1.59	19.38	122	72	20	0.63	122.9	180	152.94	1.17693	1292.3	30040	8.45	196.42	23.25	32.9	10.9	22.3					2013	12	12	1	3		A/C	1	11	1	1	2	18/4/2013	122.9	180	152.94	1.18	4+	>50	2013-01-05	124.9	17/4/2013	180
201	2	35	LN	53	1.55	22.06	110	65	13	0.84	90	778	120.71	6.4452	1385.3	21776	11.48	180.4	15.72	38.5	12.4	27.2	250.3 Positive	831	83.9		2008	4	8	0	5			1	0	4	1
163	2	21	LN	55	1.53	23.5	130	80	34	1.58	21.5	567	84.15	6.73797	715.48	2124.4	8.5	25.25	2.97	33.7	11.3	30.4	547.0 Positive	834	245	75	2003	8	10	1	6			0				2	19/2/2015	67.5	86	92.09	0.93	2+	2021-10-15	2015-02-03	78.6	2015-02-03	22
108	1	19	LN	43.8	1.42	21.72	134	82	10	0.66	140.2	259	69.63	3.71966	2779.9	34175	39.92	490.81	12.29	43.6	13.9						2006	8	8	1	5			1	0	6	1			140.2			3.72			25/8/2014	129.9	25/8/2014	187
123	2	23	LN	39	1.55	16.23	128	72		0.47	139.2	130	46.31	2.80717	3024.2	14699	65.3	317.4	4.86	29.8	9.7	23.1		215	69.2		2006	8	10	1	4	S	A/C	0	12	4	1	2	29/10/2014	139.2	130	46.31	2.81	3+	2021-05-10	19/11/2014	133.8	19/11/2014	134
7	2	54	LN	64	1.45	30.44	140	90	51	5.08	8.9	296	64.87	6.78	1541.8	1542.8	23.77	23.78	1	24	8	27.5	450.3 Positive	285	45.4	25	1990	4	12	1	3		A/C	0	8	6	1	2	14/3/2013	8.9	296	64.87	4.56	4+	0-1	15/3/2013	7.3	2013-11-03	385
239	2	27	LN	47	1.57	19.07	136	70	26	1.22	60.7	103	47.33	2.17621	322.31	2635.5	6.81	55.68	8.18	33.7	10.7		16.0 Negative	1010	158	75	2005	4	4	0	5			1	0	4	1	2	29/9/2015	60.7	103	47.33	2.18			2015-12-10	39.8	2015-12-10	42
165	2	25	LN	84	1.6	32.81	128	70	31	1.13	67.5	86	92.09	0.933869	876.72	11244	9.52	122.1	12.83	36.3	11.6	12.6	55.0 Negative	1320	253	100	2006	12	12	1	4	G	A/C	0	7	6	1
268	2		LN	38.5	1.55	16.02	120	80	30	1.48	48.7	140	49.45	2.83114	1520.1	3666.2	30.74	74.14	2.41	31.5	10.4	25.9					2000	4	4	1	3		A/C	1	8	4	1	2	25/12/2015	48.7	140	49.45	2.83	3+	0-1	2016-02-03	58.6	2016-02-03	110
247	2	56	LN	69	1.49	31.08	170	100	68	1.96	27.5	272	66.41	4.09577	2232.2	2311.1	33.61	34.8	1.04	28.6	9.5	25.6					2015	12	12	1	4		A/C	1	10	6	1	2	2015-09-10	27.5	272	66.41	4.1	3+	2021-03-05	21/10/2015	30.3	21/10/2015	272
75	2	37	LN	53.6	1.59	21.2	109	75	30	1.26	54.4	19	49.57	0.383296	555.41	3095.3	11.2	62.44	5.57	38.5	12.8	32.3		1230	352		2000	4	4	1	5			1			1	2	27/11/2013	54.4	19	49.57	0.38	trace	0	28/11/2013	54.4	18/12/2013	53
59	2	59	LN	71	1.55	29.55	146	90	47	2.01	26.5	66	37.7	1.75066	183.48	2104	4.87	55.81	11.47	31.4	10.5	32	13.3 Negative				2001	8	10	1	3		A/C	0	8	4	1	2	2013-12-09	26.5	66	37.7	1.75	2+	0	18/9/2013	30.1	18/9/2013	66
106	2	51	LN	46	1.48	21	150	90	19	1.22	51.6	185	41.34	4.47508	399.33	2979.4	9.66	72.07	7.46	29.1	8.7		47.9 Negative	591	27	37	1980	4	6	1	3		A/C	1	4	4	1	2	2014-10-06	51.6	185	41.34	4.48	3+	0-1	20/6/2014	49.6	20/6/2014	126
170	2	32	LN	50	1.52	21.64	156	94	55	2.54	22.2	118	31.19	3.78326	1894.9	831.2	60.75	26.65	0.44	36.2	11.5	25.5					1995	8	8	0	5			1	0	8	1	2	2015-03-03	22.2	118	31.19	3.78			2015-09-04	21.9	22/5/2015	370
18	2	37	LN	46	1.58	18.43	140	80	35	2.41	24.8	240	112.39	2.13542	473.13	873.9	4.21	7.78	1.85	27.5	9.1		104.3 Equivocal	1140	260	100	1995	8	8	1	4	S	A/C	0	8	4	1	2	2013-09-04	24.8	240	112.39	2.14	3+	2021-03-05	14/8/2014	12.2	14/8/2014	152
186	2	44	LN	63	1.66	22.86	156	78	22	1.41	45.2	197	110.1	1.78928	288.87	3864.4	2.62	35.1	13.38	45.4	14.8	34.1	27.8 Negative	1190	304	50	2012	4	6	1	2			0	0	6	0	2	30/4/2015	45.2	197	110.1	1.79			18/5/2015	45.2	18/5/2015	197
160	2	31	LN	52	1.6	20.31	120	72	13	1.24	58.4	2508	98.39	25.4904	10227	2872.9	103.94	29.2	0.28	21.5	6.8	4.3					2011	4	4	1	5			1	0	5	1	2	28/1/2015	58.4	2508	98.39	25.49			17/2/2015	68.3	17/2/2015	1758
221	2	23	LN	47	1.63	17.69	120	60	34	3.97	15	415	243.73	1.7027	2844.3	5858.4	11.67	24.04	2.06	28.4	8.8	37.1	< 10.0 Negative	953	347		2012	12	12	1	3		A/C	1	3	9	1	2	17/8/2015	15	415	243.73	1.7	4+	>100	19/8/2015	14.3	19/8/2015	415
[truncated: 33 more columns]
